# Supplementary material for: Sodium glucose cotransporter 2 inhibitor dapagliflozin depressed adiposity and ameliorated hepatic steatosis in high-fat diet induced obese mice
Source: Adipocyte. 2021 Sep 22;10(1):446–55. doi: 10.1080/21623945.2021.1979277 (PMC8475578; doi:10.1080/21623945.2021.1979277)
Supplement: Supplemental Material [file KADI_A_1979277_SM3358.zip]

Archive with 3 entries (2 files):
- supplementary/
- supplementary/Supplementary Table 1.docx
- supplementary/Supplementary_01 Provided as scatter plot graphs.pdf
